# Supplementary material for: Evaluation of the lignocellulose degradation potential of Mediterranean forests soil microbial communities through diversity and targeted functional metagenomics
Source: Front Microbiol. 2023 Feb 27;14:1121993. doi: 10.3389/fmicb.2023.1121993 (PMC10008878; doi:10.3389/fmicb.2023.1121993)
Supplement: Supplementary file 5 [file Data_Sheet_5.xlsx]

## Sheet: relative_abundance
Table S7. Some of the additional enzymes and genomic regions amplified with the peroxf/r primer pairs form the forest soil samples.
#OTU ID	AIa	AIbc	AIIa	AIIbc	PIa	PIbc	PIIa	PIIbc	closest similarity
denovo156923	1.11496	0.1359	2.89444	0.586854	92.7422	14.8289	15.2277	25.5464	PadR family transcriptional regulator [Acidobacteria bacterium]
denovo232187	0.192234	78.0877	0.45403	14.554	0.021927	0.0292154	0.0182149	0.0167554	methyltransferase domain-containing protein [bacterium]
denovo310283	0.269127	0.058243	10.2157	2.32394	0.00730901	16.273	0.0182149	31.5579	MBL fold metallo-hydrolase [Singulisphaera sp, GP187]
denovo29512	59.9	19.9806	55.5051	67.4413	0.111462	1.24791	0.209472	0.713036	protein-methionine-sulfoxide reductase catalytic subunit MsrP [Deltaproteobacteria bacterium]
denovo139330	0.0768935	0	0.170261	0.0234742	0.00730901	0.0208681	0.0182149	20.0022	class I fructose-bisphosphate aldolase [Acidobacteria bacterium]
denovo202269	0.11534	0.00647144	0.0567537	0.0938967	0.0109635	42.884	0.0182149	0.0279257	multidrug efflux RND transporter permease subunit [Gemmatirosa kalamazoonesis]
denovo124317	0	0.0161786	0.170261	0.0704225	0.029236	17.1077	0.236794	11.1759	MBL fold metallo-hydrolase [Streptomyces sp, F001]
denovo67214	0.499808	0.0161786	0.624291	0	2.01363	0.617696	17.3042	7.92531	fumarate hydratase [Edaphobacter lichenicola]
denovo182574	0.999616	0.00647144	0.45403	0.0704225	0.0822263	0.292154	24.3625	0.614365	fumarate hydratase [Edaphobacter lichenicola]
denovo77929	2.9604	1.30723	17.4234	13.5681	0.0639538	2.95492	0.336976	1.29203	NADH-quinone oxidoreductase subunit NuoH [Verrucomicrobia bacterium]
denovo314262	0.269127	0.0226501	1.4756	0.187793	4.34155	0.158598	0.100182	0.188033	alcohol dehydrogenase [Acidobacteria bacterium]
denovo265095	0	0	0	0	0.0036545	0.00417362	21.9945	0.00372342	short-chain dehydrogenase [Acidobacteria bacterium]
denovo136856	33.6409	0.258858	9.64813	0.28169	0.47874	0.187813	3.71585	0.355587	aldo/keto reductase [Candidatus Koribacter versatilis Ellin345]
denovo135978	0	0	0	0.0234742	0.00182725	0.0208681	16.1384	0.00558514	flavin reductase family protein [Afipia massiliensis]
denovo294236	0.0384468	0	0	0	0.00182725	3.101	0	0.510109	MBL fold metallo-hydrolase [Streptomyces sp, F001]
denovo7195	0	0	0	0	0	0.0959933	0	0.00744685	tr_Q8RR27_SPHPI_Feruloyl-CoA_synthetase_Sphingomonas_paucimobilis
denovo80574	0	0	0	0.0234742	0.021927	0	0.00910747	0	tr_A0A1X9ULR6_SPHSD_NADH:flavin_oxidoreductase_Sphingomonas_wittichii
denovo93760	0.0768935	0.0161786	0.0567537	0.0469484	0	0	0	0	APR93514_1_superoxide_dismutase_Pandoraea_thiooxydans
denovo107735	0	0.00323572	0	0	0	0.0250417	0	0.00372342	2562805415_M017DRAFT_3003_NADH_dehydrogenase_Bryobacter_aggregatus
denovo107478	0.192234	0.00323572	0.0567537	0	0	0	0	0	PYL01440_1_NADH-quinone_oxidoreductase_subunit_NuoH_Verrucomicrobia_bacterium
denovo126440	0	0	0	0	0.0036545	0.00417362	0.00910747	0.00372342	tr_A0A1L3LEU1_9RHIZ_Catalase-peroxidase_Sinorhizobium_americanum
denovo237383	0.0384468	0	0.0567537	0.0469484	0	0	0.0182149	0	tr_A0A0R4J898_XANCB_Superoxide_dismutase_Xanthomonas_campestris
denovo105476	0	0	0	0	0.00548175	0	0.0182149	0.00186171	tr_A0A1M7AJ23_9BRAD_Vanillate_O-demethylase_monooxygenase_subunit_Bradyrhizobium_lablabi
denovo244463	0	0	0	0	0.00182725	0	0	0.00558514	tr_A0A292Z0R0_9PSEU_Probable_vanillate_O-demethylase_oxygenase_subunit_oxidoreductase_protein_Pseudonocardia_sp
denovo284252	0	0.00323572	0.113507	0.0234742	0	0	0	0	tr_Q5GYY9_XANOR_Superoxide_dismutase_Xanthomonas_oryzae
denovo91225	0	0	0	0	0	0.00834725	0.00910747	0.00186171	tr_A0A1H2PVS2_9BURK_Vanillate_O-demethylase_monooxygenase_subunit_Burkholderia_sp
denovo214329	0	0.00323572	0	0.0469484	0	0	0	0	tr_A0A1V3X161_MYCKA_Putative_LIGNIN_PEROXIDASE_LIPJ_Mycobacterium_kansasii
denovo316556	0	0	0	0.0234742	0	0.00417362	0.00910747	0	2562803867_M017DRAFT_1455_superoxide_dismutase,_Fe-Mn_family_Bryobacter_aggregatus
denovo49322	0	0	0	0	0	0.0125209	0	0	tr_A0A170Q846_9BRAD_Probable_vanillate_Odemethylase_oxygenase_subunit_oxidoreductase_protein_EC_11413_CDS_Bradyrhizobium_sp
denovo63075	0	0.00323572	0	0.0469484	0	0	0	0	tr_A0A1I5ADS4_9BRAD_Vanillate_demethylase_subunit_A_Bradyrhizobium_sp__Rc3b
denovo192799	0	0.00647144	0	0	0	0	0	0	tr_A0A240AHS1_9MYCO_Lignin_peroxidase_LipJ_Mycolicibacter_terrae
denovo11630	0	0	0	0	0.00182725	0.00417362	0	0	tr_A0A3D9QU85_9ACTN_Catalase-peroxidase_Streptomyces_sp
denovo140361	0	0	0	0	0	0	0.0182149	0	tr_D3F9T1_CONWI_Catalase-peroxidase_Conexibacter_woesei
denovo143267	0	0	0	0	0.00182725	0.00417362	0	0	tr_A0A0R4J898_XANCB_Superoxide_dismutase_Xanthomonas_campestris
denovo162019	0	0	0	0	0	0	0	0.00372342	tr_A0A1X9UP98_SPHSD_Superoxide_dismutase_[Cu-Zn]_Sphingomonas_wittichii
denovo211436	0	0	0	0	0	0.00417362	0	0.00186171	tr_A0A1X9UP98_SPHSD_Superoxide_dismutase_[Cu-Zn]_Sphingomonas_wittichii
denovo277396	0	0	0	0	0	0	0	0.00372342	Acidobacteria_sp_2510845298_Terro_0993_superoxide_dismutase_Fe-Mn_family__Terriglobus_roseus
denovo277620	0	0	0	0	0	0.00834725	0	0	tr_A0A3D9NEY4_9ACTN_Vanillate_O-demethylase_monooxygenase_subunit_Streptomyces_sp
denovo330484	0	0	0	0	0.00182725	0	0	0.00186171	tr_A0A318WRB3_9BRAD_Vanillate_O-demethylase_monooxygenase_subunit_Bosea_sp
denovo4639	0	0	0	0	0.00182725	0	0	0.00186171	tr_A0A0H2X2Z9_XANC8_Superoxide_dismutase_Xanthomonas_campestris
denovo94270	0	0.00323572	0	0	0	0.00417362	0	0	sp_G2ITT5_LIGXD_SPHSK_5_5'-dehydrodivanillate_O-demethylase_ferredoxin_reductase_subunit_Sphingobium_sp
denovo96543	0	0	0	0	0	0	0.00910747	0.00186171	tr_A0A194UXW1_9PEZI_Lignostilbene-alpha_beta-dioxygenase
denovo276646	0	0	0	0.0469484	0	0	0	0	sp_P20372_PCXB_ACIAD_Protocatechuate_3_4-dioxygenase_beta_chain_Acinetobacter_baylyi
denovo103343	0	0	0	0	0	0	0	0.00186171	tr_A0A0H3MBC7_MYCBP_Probable_lignin_peroxidase_lipJ_Mycobacterium_bovis
denovo126470	0	0	0	0	0	0.00417362	0	0	tr_X7ZDU2_MYCKA_Putative_LIGNIN_PEROXIDASE_LIPJ_Mycobacterium_kansasii
denovo204566	0	0	0	0.0234742	0	0	0	0	tr_A0A1V3X8D4_MYCKA_Putative_LIGNIN_PEROXIDASE_LIPJ_Mycobacterium_kansasii
denovo206123	0	0	0	0	0	0	0.00910747	0	tr_X7ZDU2_MYCKA_Putative_LIGNIN_PEROXIDASE_LIPJ_Mycobacterium_kansasii
denovo247906	0	0	0	0	0	0.00417362	0	0	tr_A0A0H3MBC7_MYCBP_Probable_lignin_peroxidase_lipJ_Mycobacterium_bovis
denovo253511	0	0	0	0	0	0.00417362	0	0	tr_A0A498PXY2_9MYCO_Non-heme_chloroperoxidase_Mycobacterium_attenuatum
denovo8713	0	0	0	0	0.00182725	0	0	0	tr_A0A0H5RJI6_9MYCO_Lignin_peroxidase_LipJ_Mycolicibacterium_neworleansense
denovo98277	0	0	0	0	0	0	0	0.00186171	tr_A0A0H3MBC7_MYCBP_Probable_lignin_peroxidase_lipJ_Mycobacterium_bovis
denovo101168	0	0	0	0	0	0	0	0.00186171	tr_G8Q248_PSEFL_LigD_Pseudomonas_fluorescens
denovo105604	0	0	0	0	0.00182725	0	0	0	tr_A0A1V9K3Q1_9ACTN_Catalase-peroxidase_Streptomyces_sp
denovo10586	0	0	0	0	0.00182725	0	0	0	tr_A0A0R4J898_XANCB_Superoxide_dismutase_Xanthomonas_campestris
denovo106617	0	0	0	0	0	0.00417362	0	0	tr_A0A1L3LEU1_9RHIZ_Catalase-peroxidase_Sinorhizobium_americanum
denovo10684	0	0	0	0	0.00182725	0	0	0	sp_Q8GR64_QHED_PSEPU_Quinohemoprotein_alcohol_dehydrogenase_ADH_IIB_Pseudomonas_putida
denovo107158	0	0	0.0567537	0	0	0	0	0	tr_Q3MNL4_TERSD_Putative_extradiol_dioxygenase_Terrabacter_sp
denovo107467	0	0	0	0	0	0.00417362	0	0	sp_Q4W6G0_QGDA_PSEPU_Quinohemoprotein_alcohol_dehydrogenase_ADH-IIG_Pseudomonas_putida
denovo111950	0	0	0	0	0	0	0	0.00186171	2562807433_M017DRAFT_5022_superoxide_dismutase,_Fe-Mn_family_Bryobacter_aggregatus_DSM
denovo120210	0	0	0	0	0	0.00417362	0	0	tr_G8Q248_PSEFL_LigD_Pseudomonas_fluorescens
denovo122686	0	0	0	0.0234742	0	0	0	0	AIU29177_1_NADH_dehydrogenase_Pandoraea_pnomenusa
denovo123559	0.0384468	0	0	0	0	0	0	0	AIU29177_1_NADH_dehydrogenase_Pandoraea_pnomenusa
denovo124436	0.0384468	0	0	0	0	0	0	0	AIU29177_1_NADH_dehydrogenase_Pandoraea_pnomenusa
denovo126231	0	0	0.0567537	0	0	0	0	0	sp_D3KVM5_SODF_BURSP_Superoxide_dismutase_[Fe]_Burkholderia_sp
denovo130375	0	0	0	0	0	0	0.00910747	0	tr_A0A221NSM7_9ACTN_Catalase-peroxidase_Streptomyces_pluripotens
denovo130883	0.0384468	0	0	0	0	0	0	0	tr_A0A200HA35_9ACTN_Catalase-peroxidase_Aeromicrobium_sp
denovo13114	0	0	0	0	0.00182725	0	0	0	tr_A0A419XSY5_9ACTN_Catalase-peroxidase_Catellatospora_citrea
denovo13678	0	0.00323572	0	0	0	0	0	0	tr_A0A1X9UDK4_SPHSD_Superoxide_dismutase_Sphingomonas_wittichii
denovo141639	0.0384468	0	0	0	0	0	0	0	tr_A0A429PBA3_9ACTN_Catalase-peroxidase_Streptomyces_sp
denovo142693	0	0	0.0567537	0	0	0	0	0	tr_A0A1D9H1S3_9BURK_Catalase-peroxidase_Cupriavidus_sp
denovo145966	0	0	0	0	0	0	0	0.00186171	2562807433_M017DRAFT_5022_superoxide_dismutase,_Fe-Mn_family_Bryobacter_aggregatus
denovo148369	0	0	0.0567537	0	0	0	0	0	tr_A0A1Z3W4B3_9FLAO_Catalase-peroxidase_Chryseobacterium_indologenes
denovo151675	0	0	0	0	0.00182725	0	0	0	tr_W7W8R7_9BURK_NADH_peroxidase_Methylibium_sp
denovo153194	0	0	0	0.0234742	0	0	0	0	tr_A0A2V9MQR1_9BACT_Catalase-peroxidase_(Fragment)_Acidobacteria_bacterium
denovo157546	0	0	0	0	0	0	0.00910747	0	tr_U1H603_9BRAD_Catalase-peroxidase_Bradyrhizobium_sp__DFCI-1
denovo159876	0	0	0	0	0.00182725	0	0	0	Acidobacteria_sp_2510845298_Terro_0993_superoxide_dismutase_Fe-Mn_family__Terriglobus_roseus
denovo1661	0	0	0	0.0234742	0	0	0	0	tr_A0A0R4J898_XANCB_Superoxide_dismutase_Xanthomonas_campestris
denovo167744	0.0384468	0	0	0	0	0	0	0	2631141988_Ga0081188_112380_superoxide_dismutase_Fe-Mn_family_Moorea_producens
denovo167777	0	0	0	0.0234742	0	0	0	0	tr_A0A1F2V924_9BACT_Catalase-peroxidase_Acidobacteria_bacterium
denovo170645	0	0	0	0	0	0	0.00910747	0	tr_A0A0R4J898_XANCB_Superoxide_dismutase_Xanthomonas_campestris
denovo171995	0	0	0	0	0	0.00417362	0	0	tr_G8Q248_PSEFL_LigD_Pseudomonas_fluorescens
denovo172531	0.0384468	0	0	0	0	0	0	0	tr_G8Q248_PSEFL_LigD_Pseudomonas_fluorescens
denovo172706	0	0	0	0	0	0	0.00910747	0	tr_E6UWE0_VARPE_Catalase-peroxidase_Variovorax_paradoxus
denovo175400	0	0	0	0	0.00182725	0	0	0	tr_A0A2V6XPE2_9BACT_Catalase-peroxidase_Candidatus_Rokubacteria_bacterium
denovo177208	0.0384468	0	0	0	0	0	0	0	tr_A0A194UXW1_9PEZI_Lignostilbene-alpha_beta-dioxygenase
denovo177411	0	0	0	0	0.00182725	0	0	0	tr_D3F9T1_CONWI_Catalase-peroxidase_Conexibacter_woesei
denovo1778	0	0	0	0.0234742	0	0	0	0	2562805415_M017DRAFT_3003_NADH_dehydrogenase_Bryobacter_aggregatus
denovo182136	0	0	0	0	0.00182725	0	0	0	tr_A0A1F2TGA8_9BACT_Catalase-peroxidase_Acidobacteria_bacterium
denovo182926	0	0	0	0	0	0	0.00910747	0	sp_P30347_LIGF_SPHSK_Protein_LigF_Sphingobium_sp
denovo19150	0	0	0	0	0	0	0	0.00186171	tr_A0A0R4J898_XANCB_Superoxide_dismutase_Xanthomonas_campestris
denovo193036	0	0	0	0.0234742	0	0	0	0	2631144165_Ga0081188_114558_superoxide_dismutase_Cu-Zn_family_Moorea_producens
denovo19339	0	0	0	0	0	0	0	0.00186171	tr_F5XLV2_MICPN_Catalase-peroxidase_Microlunatus_phosphovorus
denovo193789	0	0	0	0	0.00182725	0	0	0	tr_A0A3M4FLW9_PSEMA_Catalase-peroxidase_Pseudomonas_marginalis
denovo196569	0	0	0	0.0234742	0	0	0	0	AIU29177_1_NADH_dehydrogenase_Pandoraea_pnomenusa
denovo199936	0	0	0	0	0	0	0	0.00186171	tr_A0A2T2YKI0_9BACT_Haloperoxidase_Adhaeribacter_sp
denovo20133	0	0	0	0	0	0	0	0.00186171	tr_A0A1V3PQX0_9GAMM_Catalase-peroxidase_Rhodanobacter
denovo212427	0	0	0	0	0.00182725	0	0	0	sp_P0CW86_SODC1_SALTY_Superoxide_dismutase_[Cu-Zn]_1_Salmonella_typhimurium
denovo212595	0	0	0	0	0	0	0.00910747	0	tr_A0A1X9UP98_SPHSD_Superoxide_dismutase_[Cu-Zn]_Sphingomonas_wittichii
denovo21377	0	0.00323572	0	0	0	0	0	0	tr_A0A0R4J898_XANCB_Superoxide_dismutase_Xanthomonas_campestris
denovo213833	0	0.00323572	0	0	0	0	0	0	tr_G8Q248_PSEFL_LigD_Pseudomonas_fluorescens
denovo214992	0	0.00323572	0	0	0	0	0	0	tr_U1H603_9BRAD_Catalase-peroxidase_Bradyrhizobium_sp
denovo215114	0	0	0	0	0.00182725	0	0	0	TAL56111_1_glyoxalase/bleomycin_resistance/extradiol_dioxygenase_family_protein_Pandoraea_sp
denovo218584	0.0384468	0	0	0	0	0	0	0	Acidobacteria_sp_2510845298_Terro_0993_superoxide_dismutase_Fe-Mn_family__Terriglobus_roseus
denovo221605	0	0	0	0	0.00182725	0	0	0	AIU29177_1_NADH_dehydrogenase_Pandoraea_pnomenusa
denovo221933	0	0	0	0	0.00182725	0	0	0	tr_B9XP24_PEDPL_Catalase-peroxidase_Pedosphaera_parvula
denovo222273	0	0	0	0	0	0	0	0.00186171	tr_A0A142HPI2_9SPHI_Catalase-peroxidase_Mucilaginibacter_sp
denovo223100	0	0	0	0	0	0.00417362	0	0	2562803867_M017DRAFT_1455_superoxide_dismutase,_Fe-Mn_family_Bryobacter_aggregatus
denovo224063	0	0	0	0	0	0.00417362	0	0	tr_A0A125SPJ5_9BURK_Catalase-peroxidase_Burkholderia_sp
denovo229090	0	0	0	0	0	0.00417362	0	0	tr_A0A3D9QU85_9ACTN_Catalase-peroxidase_Streptomyces_sp
denovo235186	0	0	0.0567537	0	0	0	0	0	tr_A0A315X8J5_9CHLR_Catalase-peroxidase_Dehalococcoidia_bacterium
denovo239173	0	0	0	0	0	0	0.00910747	0	tr_A0A1X9UDI5_SPHSD_Cyclohexadienyl_dehydrogenase_Sphingomonas_wittichii
denovo239369	0	0	0	0.0234742	0	0	0	0	tr_A0A194UXW1_9PEZI_Lignostilbene-alpha_beta-dioxygenase
denovo239522	0	0	0.0567537	0	0	0	0	0	tr_A0A1D7ZQ77_9BURK_NADH_peroxidase_Uncharacterized_conserved_protein_Rubrerythrin_Burkholderia_stabilis
denovo24428	0	0	0	0.0234742	0	0	0	0	tr_A0A0R4J898_XANCB_Superoxide_dismutase_Xanthomonas_campestris
denovo245695	0.0384468	0	0	0	0	0	0	0	sp_Q939D2_KATG_BURPS_Catalase-peroxidase_Burkholderia_pseudomallei
denovo251430	0	0	0	0	0	0	0.00910747	0	tr_A0A175VPW0_9PEZI_Lignostilbene-alpha_beta-dioxygenase_isozyme_I_Madurella_mycetomatis
denovo254823	0	0	0.0567537	0	0	0	0	0	tr_A0A3L7PKF4_9BACT_Catalase-peroxidase_Planctomycetes_bacterium
denovo255240	0	0	0	0	0	0.00417362	0	0	tr_A0A3D9QU85_9ACTN_Catalase-peroxidase_Streptomyces_sp
denovo255913	0	0.00323572	0	0	0	0	0	0	tr_U2HRS3_9BURK_Vanillate_O-demethylase_oxygenase_subunit_Burkholderia_sp
denovo258966	0	0	0	0	0	0	0.00910747	0	sp_P30347_LIGF_SPHSK_Protein_LigF_Sphingobium_sp
denovo260247	0	0	0	0	0	0	0.00910747	0	tr_A0A194UXW1_9PEZI_Lignostilbene-alpha_beta-dioxygenase
denovo26792	0	0.00323572	0	0	0	0	0	0	tr_A0A0C4YNU2_9BURK_Vanillate_O-demethylase_oxygenase_subunit_Cupriavidus_basilensis
denovo268846	0	0.00323572	0	0	0	0	0	0	tr_A0A0U1LWI7_TALIS_Catalase-peroxidase_Talaromyces_islandicus
denovo269740	0.0384468	0	0	0	0	0	0	0	tr_A0A2V9P2H3_9BACT_Catalase-peroxidase_Acidobacteria_bacterium
denovo273274	0.0384468	0	0	0	0	0	0	0	tr_A0A1U9K096_9BURK_Vanillate_O-demethylase_oxygenase_Paenalcaligenes_hominis
denovo274445	0	0	0	0	0.00182725	0	0	0	tr_A0A2T2YGS9_9BACT_Haloperoxidase_Adhaeribacter_sp
denovo276671	0	0	0	0	0	0	0	0.00186171	tr_A0A388RUW6_9BURK_Vanillate_O-demethylase_oxygenase_subunit_Cupriavidus_sp
denovo276934	0	0.00323572	0	0	0	0	0	0	Acidobacteria_sp_2510845298_Terro_0993_superoxide_dismutase_Fe-Mn_family__Terriglobus_roseus
denovo279901	0	0	0	0	0	0	0.00910747	0	2631141988_Ga0081188_112380_superoxide_dismutase_Fe-Mn_family_Moorea_producens
denovo281891	0.0384468	0	0	0	0	0	0	0	tr_I2DXT9_9BURK_Vanillate_O-demethylase_oxygenase_subunit_Burkholderia_sp
denovo282714	0	0	0	0.0234742	0	0	0	0	tr_A0A1W7M796_9SPHN_Vanillate_O-demethylase_oxygenase_subunit_Novosphingobium_sp
denovo283305	0	0	0	0	0	0	0.00910747	0	tr_A0A0R4J898_XANCB_Superoxide_dismutase_Xanthomonas_campestris
denovo28661	0	0.00323572	0	0	0	0	0	0	tr_A0A366HIF6_9BURK_Vanillate_O-demethylase_monooxygenase_subunit_Eoetvoesia_caeni
denovo289762	0	0	0	0.0234742	0	0	0	0	tr_A0A1X9UDK4_SPHSD_Superoxide_dismutase_Sphingomonas_wittichii
denovo290033	0	0	0	0	0	0.00417362	0	0	tr_A0A1C6UST3_9ACTN_Catalase-peroxidase_Micromonospora_eburnea
denovo292088	0	0	0	0	0.00182725	0	0	0	sp_G2ITT5_LIGXD_SPHSK_5_5'-dehydrodivanillate_O-demethylase_ferredoxin_reductase_subunit_Sphingobium_sp
denovo296044	0.0384468	0	0	0	0	0	0	0	tr_A0A0L0MB45_9BURK_Vanillate_O-demethylase_oxygenase_subunit_Candidatus_Burkholderia_verschuerenii
denovo304652	0.0384468	0	0	0	0	0	0	0	2631141988_Ga0081188_112380_superoxide_dismutase_Fe-Mn_family_Moorea_producens
denovo306372	0	0.00323572	0	0	0	0	0	0	sp_D3KVM5_SODF_BURSP_Superoxide_dismutase_[Fe]_Burkholderia_sp
denovo309768	0	0	0	0	0	0.00417362	0	0	tr_A0A2V9MQR1_9BACT_Catalase-peroxidase_(Fragment)_Acidobacteria_bacterium
denovo311758	0	0	0.0567537	0	0	0	0	0	tr_A0A225DGC7_9BACT_C3:_similar_to_Vanillate_O-demethylase_oxygenase_Fimbriiglobus_ruber
denovo311946	0	0	0	0	0	0.00417362	0	0	sp_G2ITT5_LIGXD_SPHSK_5_5'-dehydrodivanillate_O-demethylase_ferredoxin_reductase_subunit_Sphingobium_sp
denovo320719	0	0	0	0	0	0.00417362	0	0	tr_Q5GYY9_XANOR_Superoxide_dismutase_Xanthomonas_oryzae
denovo322892	0	0	0	0	0	0.00417362	0	0	Acidobacteria_sp_2510845123_Terro_0818_NADH_dehydrogenase__Terriglobus_roseus
denovo326895	0	0	0	0	0	0	0.00910747	0	tr_G2P391_STRVO_Catalase-peroxidase_Streptomyces_violaceusniger
denovo328228	0	0	0	0	0.00182725	0	0	0	sp_G2IN04_LIGXA_SPHSK_5_5'-dehydrodivanillate_O-demethylase_oxygenase_subunit_Sphingobium_sp
denovo33233	0	0	0	0.0234742	0	0	0	0	sp_P33744_ADHE_CLOAB_Aldehyde-alcohol_dehydrogenase_Clostridium_acetobutylicum
denovo33635	0	0.00323572	0	0	0	0	0	0	tr_Q5GYY9_XANOR_Superoxide_dismutase_Xanthomonas_oryzae
denovo34311	0	0	0	0	0	0	0	0.00186171	Acidobacteria_sp_2510845298_Terro_0993_superoxide_dismutase_Fe-Mn_family__Terriglobus_roseus
denovo47287	0	0	0	0	0.00182725	0	0	0	tr_A0A2W5TRH9_FLAPS_Catalase-peroxidase_Flavobacterium_psychrophilum
denovo50946	0	0	0	0	0	0	0.00910747	0	tr_G3A5D0_9RALS_Catalase-peroxidase_Ralstonia_syzygii
denovo54564	0	0	0	0	0	0	0.00910747	0	tr_A0A1U9K096_9BURK_Vanillate_O-demethylase_oxygenase_Paenalcaligenes_hominis
denovo58178	0	0	0	0	0	0.00417362	0	0	Acidobacteria_sp_2510845298_Terro_0993_superoxide_dismutase_Fe-Mn_family__Terriglobus_roseus
denovo61605	0	0	0	0	0	0.00417362	0	0	tr_B9XP24_PEDPL_Catalase-peroxidase_Pedosphaera_parvula
denovo66414	0	0	0	0	0	0	0	0.00186171	Acidobacteria_sp_2510844524_Terro_0219_Phenylpropionate_dioxygenase_large_terminal_subunit__Terriglobus_roseus
denovo68601	0	0	0	0	0.00182725	0	0	0	sp_G2ITT5_LIGXD_SPHSK_5_5'-dehydrodivanillate_O-demethylase_ferredoxin_reductase_subunit_Sphingobium_sp
denovo69316	0	0	0	0	0	0.00417362	0	0	tr_A0A1X7JLP1_9ENTR_Catalase-peroxidase_Cedecea_sp
denovo69383	0	0	0.0567537	0	0	0	0	0	sp_G2IN04_LIGXA_SPHSK_5_5'-dehydrodivanillate_O-demethylase_oxygenase_subunit_Sphingobium_sp
denovo69445	0	0	0	0	0.00182725	0	0	0	tr_A0A1H5KYL9_9PSED_Vanillate_O-demethylase_monooxygenase_subunit_Pseudomonas_kilonensis
denovo71995	0	0	0	0.0234742	0	0	0	0	tr_A0A2V8V849_9BACT_Catalase-peroxidase_Acidobacteria_bacterium
denovo86392	0	0	0	0	0	0	0.00910747	0	tr_A0A1X9UP98_SPHSD_Superoxide_dismutase_[Cu-Zn]_Sphingomonas_wittichii
denovo92928	0.0384468	0	0	0	0	0	0	0	2631141988_Ga0081188_112380_superoxide_dismutase_Fe-Mn_family_Moorea_producens
denovo93488	0	0	0	0	0.00182725	0	0	0	tr_Q7XAV2_SOLLC_Superoxide_dismutase_[Cu-Zn]_Solanum_lycopersicum
denovo95424	0.0384468	0	0	0	0	0	0	0	tr_A0A0C4YNU2_9BURK_Vanillate_O-demethylase_oxygenase_subunit_Cupriavidus_basilensis
denovo96495	0	0.00323572	0	0	0	0	0	0	tr_A0A292Z0R0_9PSEU_Probable_vanillate_O-demethylase_oxygenase_subunit_oxidoreductase_protein_Pseudonocardia_sp
denovo96732	0	0	0.0567537	0	0	0	0	0	2562803867_M017DRAFT_1455_superoxide_dismutase,_Fe-Mn_family_Bryobacter_aggregatus
denovo98128	0	0	0	0	0	0.00417362	0	0	tr_U2HPL4_9BURK_Putative_vanillate_O-demethylase_oxygenase_subunit_oxidoreductase_protein_Burkholderia_sp
denovo104307	0.0384468	0	0	0	0	0	0	0	tr_A0A1X9UHZ9_SPHSD_Aldehyde_dehydrogenase_family_protein_Sphingomonas_wittichii
denovo10433	0	0	0	0	0	0	0.00910747	0	AIU28123_1_5-carboxymethyl-2-hydroxymuconate_isomerase_Pandoraea_pnomenusa
denovo113572	0	0	0	0	0	0.00417362	0	0	2631140543_Ga0081188_11935_aminomuconate-semialdehyde-2-hydroxymuconate-6-semialdehyde_dehydrogenase_Moorea_producens
denovo119052	0	0.00323572	0	0	0	0	0	0	AIU28832_1_aldehyde_dehydrogenase_Pandoraea_pnomenusa
denovo132222	0	0	0	0	0	0.00417362	0	0	sp_G2IQQ5_LIGJ_SPHSK_2-keto-4-carboxy-3-hexenedioate_hydratase_Sphingobium_sp
denovo182159	0.0384468	0	0	0	0	0	0	0	sp_Q0KJL4_LIGU_NOVK1_(4E)-oxalomesaconate_Delta-isomerase_Novosphingobium_sp
denovo20687	0	0	0	0.0234742	0	0	0	0	sp_Q9I6C8_CALB_PSEAE_Probable_coniferyl_aldehyde_dehydrogenase_Pseudomonas_aeruginosa
denovo220408	0	0	0.0567537	0	0	0	0	0	2562807137_M017DRAFT_4726_3-octaprenyl-4hydroxybenzoate_decarboxylase_Bryobacter_aggregatus
denovo229658	0	0	0	0.0234742	0	0	0	0	sp_O34660_ALDH4_BACSU_Putative_aldehyde_dehydrogenase_DhaS_Bacillus_subtilis
denovo233642	0	0	0	0	0	0	0.00910747	0	AJE97590_1_aromatic_ring-opening_dioxygenase_LigB_Pandoraea_apista
denovo254073	0	0	0	0	0	0	0	0.00186171	sp_P22636_PCYB_SPHSK_Protocatechuate_4_5-dioxygenase_beta_chain_Sphingobium_sp
denovo257882	0	0	0	0.0234742	0	0	0	0	tr_Q3MNP0_TERSD_Protocatechuate_3_4-dioxygenase_bata_subunit_Terrabacter_sp
denovo265454	0	0.00323572	0	0	0	0	0	0	sp_G2IQS7_LIGM_SPHSK_Vanillate/3-O-methylgallate_O-demethylase_Sphingobium_sp
denovo268697	0	0	0	0.0234742	0	0	0	0	sp_O05619_VDH_PSEUH_Vanillin_dehydrogenase_Pseudomonas_sp
denovo276123	0	0	0	0.0234742	0	0	0	0	sp_P20371_PCXA_ACIAD_Protocatechuate_3_4-dioxygenase_alpha_chain_Acinetobacter_baylyi
denovo288675	0	0.00323572	0	0	0	0	0	0	tr_A0A318H712_9MYCO_Syringate_O-demethylase/vanillate/3-O-methylgallate_O-demethylase_Mycolicibacterium_moriokaense
denovo292598	0	0	0	0	0	0.00417362	0	0	Acidobacteria_sp_2510845630_Terro_1325_4-hydroxy-3-polyprenylbenzoate_decarboxylase__Terriglobus_roseus
denovo301419	0	0.00323572	0	0	0	0	0	0	APR93872_1_protocatechuate_3,4-dioxygenase_subunit_beta_Pandoraea_thiooxydans
denovo325362	0	0.00323572	0	0	0	0	0	0	tr_A0A1X9UB84_SPHSD_Glutathione_S-transferase_Sphingomonas_wittichii
denovo330439	0	0.00323572	0	0	0	0	0	0	tr_Q3MNP0_TERSD_Protocatechuate_3_4-dioxygenase_bata_subunit_Terrabacter_sp
denovo46167	0	0	0	0	0.00182725	0	0	0	tr_A0A1H5KYL9_9PSED_Vanillate_O-demethylase_monooxygenase_subunit_Pseudomonas_kilonensis
denovo52433	0	0.00323572	0	0	0	0	0	0	sp_G2IQS7_LIGM_SPHSK_Vanillate/3-O-methylgallate_O-demethylase_Sphingobium_sp
denovo890	0	0	0	0.0234742	0	0	0	0	sp_O69763_VDH_PSEFL_Vanillin_dehydrogenase_Pseudomonas_fluorescens
denovo98707	0.0384468	0	0	0	0	0	0	0	tr_Q8RR28_SPHPI_Feruloyl-CoA_hydratase/lyase_Sphingomonas_paucimobilis
